# Supplementary material for: Dietary glucosamine overcomes the defects in αβ-T cell ontogeny caused by the loss of de novo hexosamine biosynthesis
Source: Nat Commun. 2022 Dec 1;13:7404. doi: 10.1038/s41467-022-35014-w (PMC9715696; doi:10.1038/s41467-022-35014-w)
Supplement: Supplementary file 4 — Source Data [file 41467_2022_35014_MOESM4_ESM.xlsx]

## Sheet: Fig. 1b
	thymocyte count (x 10^6)
	WT	Lck-Cre+/-	GFAT1-/-
	148.75	139	18.5
	178.75	110	14.625
	183.75	145	10
	128.67	183	23.125
	163.72	-	12.875
	170.41	-	16.375
	146	-	-
	161	-	-

## Sheet: Fig. 1c
		Proportion of T cells among splenocytes
		WT	Lck-Cre+/-	GFAT1-/-
		0.224	0.2225	0.078
		0.294	0.22	0.063
		0.199	0.221167	0.11
		0.224	0.221	0.064
		0.221	-	0.0599
		0.229	-	0.0765

## Sheet: Fig. 1d
		T cell count (x 10^6)
		WT	Lck-Cre+/-	GFAT1-/-
		14.975	16.9192	8.28937
		18.274	13.3806	5.0325
		22.111	21.0993	4.37674
		16.0637	18.8434	5.49635
		23.9818	-	3.8111
		20.4795	-	7.80607

## Sheet: Fig. 1e
		Proportion of CD4+ and CD8+ T cells among splenocytes
			WT	Lck-Cre+/-	GFAT1-/-
		CD4+	0.551	0.543	0.535
		CD8+	0.377	0.391	0.363

## Sheet: Fig. 1f
		CD4+ and CD8+ T cell counts (x 10^6)
		CD4+	WT	Lck-Cre+/-	GFAT1-/-
			8.25122	9.18715	4.43482
			10.069	7.26566	2.69239
			12.1832	11.4569	2.34155
			8.85113	10.232	2.94055
			13.2139	-	2.03894
			11.2842	-	4.17625
		CD8+	WT	Lck-Cre+/-	GFAT1-/-
			5.64558	6.61543	3.00904
			6.8893	5.23181	1.8268
			8.33585	8.24983	1.58876
			6.05603	7.36777	1.99518
			9.04112	-	1.38343
			7.72077	-	2.83361

## Sheet: Fig. 1g
		Proportion of thymocyte subsets
		DN	WT	Lck-Cre+/-	GFAT1-/-
			0.028	0.031	0.44
			0.031	0.028	0.25
			0.027	0.037	0.58
			0.024	0.043	0.54
			0.019	-	0.49
			0.025	-	0.35
			0.044	-	-
			0.03	-	-
		DP	WT	Lck-Cre+/-	GFAT1-/-
			0.848	0.848	0.427
			0.722	0.842	0.665
			0.826	0.85	0.315
			0.891	0.856	0.295
			0.877	-	0.336
			0.851	-	0.46
			0.814	-	-
			0.829	-	-
		CD4+	WT	Lck-Cre+/-	GFAT1-/-
			0.064	0.066	0.009
			0.047	0.071	0.03
			0.066	0.062	0.034
			0.065	0.056	0.051
			0.051	-	0.016
			0.061	-	0.036
			0.061	-	-
			0.071	-	-
		CD8+	wt	Lck-Cre+/-	GFAT1-/-
			0.032	0.031	0.041
			0.038	0.033	0.033
			0.024	0.02	0.07
			0.019	0.018	0.018
			0.032	-	0.051
			0.039	-	0.063
			0.031	-	-
			0.043	-	-

## Sheet: Fig. 1h
		Cell count of thymocyte subsets
		DN	WT	Lck-Cre+/-	GFAT1-/-
			4.57	4.50541	7.12006
			4.9908	4.11113	4.09854
			4.41432	5.44784	9.23167
			3.89122	6.30853	8.63214
			3.11725	-	7.90528
			4.01933	-	5.66633
			7.08853	-	-
			4.80398	-	-
		DP	WT	Lck-Cre+/-	GFAT1-/-
			135.872	100.478	6.80172
			115.669	123.25	10.5965
			132.269	117.872	5.01375
			142.678	149.935	4.70072
			140.543	-	5.35331
			136.326	-	7.33228
			130.348	-	-
			132.857	-	-
		CD4+	WT	Lck-Cre+/-	GFAT1-/-
			10.3766	9.2852	0.15
			7.52623	7.82467	0.48
			10.7129	9.05767	0.54
			10.4887	10.3944	0.81
			8.32155	-	0.26
			9.78943	-	0.57
			9.78143	-	-
			11.332	-	-
		CD8+	WT	Lck-Cre+/-	GFAT1-/-
			5.17228	4.52464	0.66
			6.09037	2.90904	0.53
			3.98997	4.83237	1.12
			3.07988	2.63497	0.29
			5.19897	-	0.81
			6.39462	-	1
			5.05485	-	-
			6.94975	-	-

## Sheet: Fig. 1i
		Proportion of CD8+ thymocyte subsets
		CD8-ISP	WT	Lck-Cre+/-	GFAT1-/-
			0.33	0.309	0.819
			0.323	0.305	0.846
			0.333	0.253	0.878
			0.41	0.313	0.873
			0.3265	-	0.854
			0.267	-	0.908
			0.313	-	-
			0.295	-	-
		CD8-SP	WT	Lck-Cre+/-	GFAT1-/-
			0.636	0.652	0.036
			0.637	0.66	0.108
			0.623	0.735	0.079
			0.715	0.676	0.101
			0.573	-	0.056
			0.705	-	0.047
			0.638	-	-
			0.656	-	-

## Sheet: Fig. 1j
		Cell count of CD8+ thymocyte subsets
		CD8-ISP	WT	Lck-Cre+/-	GFAT1-/-
			1.76	0.8	0.57
			1.64	1.09	0.46
			2.16	1.52	0.97
			1.28	1.27	0.25
			2.38	-	0.7
			0.93	-	0.86
			0.82	-	-
			1.53	-	-
		CD8-SP	WT	Lck-Cre+/-	GFAT1-/-
			3.39	2.78	0.19
			3.26	3.29	0.15
			2.77	2.57	0.33
			3.49	1.84	0.08
			2.07	-	0.23
			1.94	-	0.29
			3.4	-	-
			4.06	-	-

## Sheet: Fig. 2a
	Proportion of DN subsets
		DN1	DN2	DN3	DN4
	WT	0.11275	0.0769	0.2565	0.554
		0.089875	0.1245	0.29025	0.49525
		0.0951	0.180667	0.34	0.384667
		0.0791333	0.162	0.280333	0.478333
		0.131	0.1044	0.32575	0.43875
		0.185	0.0504	0.220333	0.544333
		0.115333	0.0492	0.225	0.610667
		0.134	0.106075	0.314	0.44575
		0.105	0.0761	0.427	0.392
	GFAT1-/-	0.02265	0.162	0.6535	0.162
		0.0255	0.2005	0.585	0.1895
		0.03045	0.23185	0.51685	0.22135
		0.0661	0.0588	0.5915	0.284
		0.0451	0.0564	0.677	0.222
		0.0503	0.0813	0.6785	0.19
		0.0513	0.06755	0.695	0.186
		0.0554	0.05455	0.6995	0.1905
		0.0547	0.0551	0.701	0.189

[truncated: 76 more sheets: Fig. 2b, Fig. 2c, Fig. 2d, Fig. 2e, Fig. 2f, Fig.  2g, Fig. 2h, Fig. 2i, Fig. 3a, Fig. 3b, Fig. 3c, Fig. 3d, Fig. 3e, Fig 3f, Fig. 3h, Fig.4a, Fig. 4b, Fig. 4c, Fig. 4d, Fig.4e …]
